# Supplementary material for: All-Optical, Air-Coupled Ultrasonic Detection of Low-Pressure Gas Leaks and Observation of Jet Tones in the MHz Range
Source: Sensors (Basel). 2023 Jun 17;23(12):5665. doi: 10.3390/s23125665 (PMC10304996; doi:10.3390/s23125665)
Supplement: Supplementary file 1 [file sensors-23-05665-s001.zip]

Archive with 1 entries (1 files):
- sensors-2445952-supplementary.pdf
